# Supplementary material for: Antibacterial Effect and Mechanism of Chelerythrine on Xanthomonas oryzae pv. oryzae
Source: Microorganisms. 2025 Apr 21;13(4):953. doi: 10.3390/microorganisms13040953 (PMC12029680; doi:10.3390/microorganisms13040953)
Supplement: Supplementary file 1 [file microorganisms-13-00953-s001.zip]

Archive with 1 entries (1 files):
- microorganisms-3516432-supplementary.pdf
